# Supplementary material for: No Difference in Tolerance between Wheat and Spelt Bread in Patients with Suspected Non-Celiac Wheat Sensitivity
Source: Nutrients. 2022 Jul 7;14(14):2800. doi: 10.3390/nu14142800 (PMC9319925; doi:10.3390/nu14142800)
Supplement: Supplementary file 1 [file nutrients-14-02800-s001.zip]

Archive with 1 entries (1 files):
- nutrients-1776379-supplementary.pdf
